# Supplementary material for: Advanced Multimodal Imaging in Granulomatous Uveitis: From Differential Diagnosis to Treatment Monitoring and Surgical Integration
Source: J Clin Med. 2026 May 29;15(11):4222. doi: 10.3390/jcm15114222 (PMC13258472; doi:10.3390/jcm15114222)
Supplement: Supplementary file 1 [file jcm-15-04222-s001.zip]

Archive with 1 entries (1 files):
- jcm-4292183-supplementary.pdf
